# Supplementary material for: Genetic Variants in the ABCB1 and ABCG2 Gene Drug Transporters Involved in Gefitinib-Associated Adverse Reaction: A Systematic Review and Meta-Analysis
Source: Genes (Basel). 2024 May 7;15(5):591. doi: 10.3390/genes15050591 (PMC11120674; doi:10.3390/genes15050591)
Supplement: Supplementary file 1 [file genes-15-00591-s001.zip]

Archive with 2 entries (2 files):
- genes-2981512-supplementary/genes-2981512-supplementary Tables S2-S4 and Figures S1-S6.pdf
- genes-2981512-supplementary/genes-2981512-supplementary-Table S1.pdf
